# Supplementary material for: Dynamic 18F-Pretomanid PET imaging in animal models of TB meningitis and human studies
Source: Nat Commun. 2022 Dec 29;13:7974. doi: 10.1038/s41467-022-35730-3 (PMC9800570; doi:10.1038/s41467-022-35730-3)
Supplement: Supplementary file 4 — Source Data [file 41467_2022_35730_MOESM4_ESM.xlsx]

## Sheet: Figure 3C
	%ID/g
Time (min)	Plasma								Brain Unaffected							Brain Lesion
1	14.278	16.9636	6.61836	7.19676	10.7072	16.754	7.40801	15.1595	1.05214	2.06381	2.65055	2.72723	1.58272	4.43863	3.15802	0.594811	1.16637	1.06142	1.70286	1.62384	2.60135	2.32692
2	10.5105	9.49168	8.58931	6.41879	8.1867	8.16769	4.89511	10.8429	3.71078	6.58188	3.96529	3.78066	3.98867	6.53085	4.5836	4.0889	3.2213	1.52723	3.39182	2.29887	3.83019	6.5419
3	4.45113	4.20776	4.40619	3.25804	4.6003	5.87798	4.31004	6.38511	4.68918	2.88102	3.50361	5.06499	4.18506	7.40614	6.89252	3.30303	5.39759	2.45278	3.2689	3.12907	5.86167	5.09713
4	3.17635	3.19056	3.14227	3.34431	3.69089	5.07693	3.30676	5.91709	5.35105	3.60736	4.99425	4.23992	4.23952	8.59056	4.61267	4.6417	4.97959	2.76499	4.04457	3.98452	3.68639	6.50177
5	3.13706	2.16426	2.83818	2.75152	3.02628	5.21464	3.19355	4.40498	4.71841	2.17631	7.54857	3.01782	4.06099	5.01887	8.63507	3.87401	4.48351	1.78247	2.05676	1.99289	4.11221	5.25069
10	2.3525	2.24482	2.74533	3.02272	2.81201	5.08317	2.41641	4.7559	4.89738	3.9188	5.06638	5.50015	4.23673	7.28099	6.54186	4.53556	6.43994	2.35642	3.43961	3.63017	5.95255	6.3246
15	1.73701	1.76834	3.17264	2.5216	3.05048	3.93969	2.4452	3.87591	4.17791	4.27404	5.05227	4.6516	4.53653	6.69311	6.50143	4.04502	5.32294	2.55485	3.5326	4.28664	5.04987	6.30247
20	2.06792	2.01828	2.59219	2.73929	2.50524	3.48385	2.43951	3.87304	5.14744	4.51928	4.40269	4.03299	3.69206	6.60609	6.78879	4.95545	5.15277	2.70126	3.21798	3.19163	5.37523	5.98874
30	1.69184	1.48834	2.30518	2.35074	2.44236	3.08365	2.0794	3.56129	4.02064	3.81781	4.18582	3.75641	4.32217	5.42871	6.28275	3.48082	4.23341	2.48866	3.0369	2.87636	5.21338	5.14764
40	1.54402	1.5299	2.46323	2.18729	2.07647	3.00455	2.17787	3.49888	4.10035	3.7315	3.93629	3.80207	3.91665	5.27831	5.23091	3.35024	4.03007	2.29762	2.74582	3.16182	4.3133	4.66846
50	1.41399	1.28933	2.16763	1.6823	2.29849	3.28653	2.19716	3.17812	3.42193	4.02465	3.82675	3.52535	4.15357	5.15045	6.31262	3.43411	3.50855	2.65464	2.52367	3.11186	3.90553	4.32631
60	1.55107	1.314	2.0834	1.91394	2.20042	3.27138	2.20807	3.37158	3.87392	4.02834	3.61306	3.54497	3.99532	4.56604	5.43887	2.99571	3.28708	1.8721	2.25686	2.69988	3.37032	3.50436

## Sheet: Figure 3D
AUCr
Unaffected Brain	Brain Lesion
1.69079	1.51511
1.22244	0.672683
1.75676	1.35135
1.53508	1.24181
1.56219	1.77583
1.09951	0.805854
1.66324	1.36483
1.24387	0.778907
1.04134	0.626139
1.36125	0.732656
1.75603	1.62299
1.15189	0.877331
1.11334	0.595524
1.62055	1.51284
2.33968	1.62303

## Sheet: Figure 3G
	%ID/g
Time (min)	Plasma (Heart)				Brain (lesion)							Brain (unaffected)
1	0.257139	0.214759	0.125311	0.220069	0.014275	0.039628	0.06449	0.057066	0.065277	0.061217	0.062409	0.021276	0.042255	0.122559	0.032925	0.138198	0.08541	0.11824
2	1.04176	0.396609	0.313854	0.209668	0.282096	0.287515	0.365558	0.482794	0.295241	0.313544	0.701572	0.360757	0.409962	0.48437	0.454051	0.46031	0.53401	0.498017
3	0.363877	0.316874	0.253699	0.106905	0.426955	0.725636	0.836397	0.521997	0.330003	0.498561	0.708318	0.443626	0.521644	0.579679	0.704779	0.819242	0.532896	0.722295
4	0.317486	0.275928	0.16502	0.10251	0.342314	0.725324	0.660143	0.660451	0.491187	0.375711	0.732379	0.705667	0.828699	0.999698	0.557606	0.729402	0.380891	0.772149
5	0.224859	0.189934	0.241075	0.101551	0.398895	0.396112	0.752416	0.632812	0.284879	0.416575	0.692421	0.591971	0.496167	0.499677	0.48271	0.841686	0.49414	0.663508
10	0.223267	0.220589	0.173604	0.106141	0.396834	0.524502	0.583304	0.64617	0.38214	0.331932	0.625044	0.573219	0.56712	0.671375	0.522181	0.42512	0.575447	0.764385
15	0.268087	0.157042	0.142592	0.05341	0.395015	0.486768	0.635851	0.694219	0.385886	0.359995	0.596596	0.514813	0.640179	0.868776	0.560286	0.498693	0.571156	0.692734
20	0.205944	0.136553	0.173392	0.078941	0.369783	0.482919	0.693748	0.662111	0.334923	0.346574	0.507353	0.573877	0.597956	0.773999	0.476473	0.452069	0.527374	0.730404
30	0.208867	0.121127	0.181532	0.099065	0.318784	0.460856	0.722427	0.773509	0.318465	0.287566	0.506114	0.474383	0.511951	0.721335	0.511056	0.386698	0.433117	0.698485
40	0.190187	0.121174	0.144178	0.076655	0.303198	0.454089	0.635177	0.720669	0.30048	0.281545	0.459821	0.401554	0.474203	0.788015	0.537061	0.400753	0.390645	0.573241
50	0.202772	0.113993	0.148618	0.081741	0.2995	0.44323	0.758786	0.620723	0.264572	0.300421	0.449082	0.383924	0.452114	0.523148	0.556601	0.382554	0.418023	0.474788
60	0.239676	0.084113	0.146269	0.062141	0.290793	0.385911	0.617577	0.655884	0.254038	0.248507	0.354013	0.36252	0.364398	0.670964	0.475541	0.345175	0.418568	0.548018

## Sheet: Figure 3H
AUCr
Unaffected Brain	Brain Lesion
1.55095	1.16521
1.64192	1.61135
4.76641	4.63677
3.57276	4.6356
2.63723	1.86956
2.75167	1.86956
5.73693	4.90507

## Sheet: Figure 4B-D
	CFU (brain)/g (Log10)
Time (weeks)	Untreated					Standard TB regimen (HR10Z+D)										New regimen (B25Pa50L100)
0	6.68151	6.0365	7.1153	6.82923	6.58495	6.68151	6.0365	7.1153	6.82923	6.58495						6.68151	6.0365	7.1153	6.82923	6.58495
2	7.01	6.33	6.62	6.98		4.28552	4.49206	4.49941	4.10222	4.33785						5.41595	5.71215	5.27734	5.55567	5.39462	5.12	5.16	5.16	4.7	5
6						3.47	3.35	3.24	3	3.29	3.53387	3.04776	3.10855	3.06601	3.05062	5.06	5.1	4.53	4.96	5.16	4.72703	4.73343	4.74106	4.79171	4.86938

## Sheet: Figure 4 F-H
Figure 4 E			Figure 4F			Figure 4G			Figure 4H
18F-Pretomanid AUC ratio (tissue/plasma)			Bedaquiline and M2 Mass Spectrometry (tissue/plasma)			Linezolid Mass Spectrometry (tissue/plasma)			Pretomanid Mass Spectrometry (tissue/plasma)
Day 0	Week 2		Brain	CSF		Brain	CSF		Brain	CSF
1.51511	1.24387		0.0856114	0		0.1485	0.262382		1.2166	0.0565293
0.672683	1.04134		0.133295	0.0105914		0.1707	0.304928		1.4789	0.142336
1.35135	1.36125		0.199861	0		0.1269	0.267273		1.2464	0.0581459
1.24181	1.75603		0.0333368	0		0.164	0.206599		1.5835	0.0502569
1.77583	1.15189		0.0243746	0		0.1348	0.209515		1.363	0.0313355
0.805854	1.11334		0.0188809	0.00336646		0.1395	0.217733		1.1901	0.0182743
1.36483	1.62055		0	0
1.69079	2.33968		0	0
1.22244	0.778907		0.0269563	0
1.75676	0.626139		0.0856921	0
1.53508	0.732656		0	0
1.56219	1.62299
1.09951	0.877331		Bold = M2
1.66324	0.595524
	1.51284
	1.62303

## Sheet: Figure 5B
	kBq/g
Time (min)	Plasma	Cortex																								Ventricles
4	8.47681	14.8812	14.4697	14.5177	14.6336	16.5038	17.1801	15.1974	14.9407	16.3323	15.823	15.5279	15.9921	15.3292	16.4498	16.4814	16.0245	16.5051	14.9868	11.5278	12.7388	15.3723	15.1019	15.1736	16.3851	8.67883	9.46647	13.1058	11.731	15.4279
12	6.06471	13.4629	13.1582	13.5225	13.2791	14.9519	15.1991	13.8151	13.5735	14.878	14.1687	13.9557	14.4872	14.407	14.6677	15.2614	14.586	15.07	14.1337	11.3696	11.4731	14.0988	13.3333	14.4236	15.0172	8.69673	8.88299	12.7349	11.8107	14.3956
20	5.46061	12.9415	13.0089	12.9396	12.966	14.4839	14.5527	13.895	12.9799	13.7189	13.9836	13.3006	13.5072	13.892	13.7256	13.8706	14.3322	14.5009	13.3813	11.3843	12.2847	14.7071	13.6377	13.9188	14.2943	8.59515	9.15948	12.2508	12.6702	14.2197
28	4.96509	12.4285	12.4532	12.759	12.6928	13.5498	13.8648	13.1661	12.7908	13.3336	13.4687	12.7058	12.7655	12.845	13.467	13.6275	13.4263	13.7009	13.2532	11.6025	11.253	13.4172	12.7138	13.6896	13.6136	8.68542	8.9921	12.5755	11.8148	13.707
36	4.47298	12.0833	12.2422	11.9792	12.228	13.06	13.0685	12.2292	12.3341	12.937	12.9388	12.1176	12.4096	12.6333	12.6273	12.5754	13.2695	13.533	13.073	10.9562	10.5835	12.3726	11.7782	13.2823	12.4884	8.78898	9.24529	12.1596	12.1032	12.6144
44	4.65255	11.8381	12.0518	12.1323	12.0573	12.5501	12.1052	11.5248	11.773	12.19	12.1652	11.8204	11.6972	11.6878	11.898	12.2668	12.4147	13.161	12.6955	10.8425	11.393	12.2144	11.8233	12.9816	13.265	8.91098	9.27671	12.1248	11.925	12.2655
51	4.20603	11.3922	11.4883	11.4512	11.8	11.9559	11.5887	11.4608	11.6922	11.9974	11.9309	11.3971	11.1305	11.45	11.8394	11.0565	12.0331	12.2937	11.9624	11.9099	11.0685	11.5006	10.7479	13.3068	12.7545	8.41162	8.95944	11.9944	11.8617	11.634
175	1.23767	3.4219	3.49129	3.42644	3.39219	3.17722	3.16249	3.47614	3.34296	3.33853	3.14864	3.13436	3.31821	3.14295	3.23759	3.18739	3.18584	3.24565	3.19205	3.23696	3.45846	2.80404	2.80882	3.44162	3.41433	2.54694	2.63341	2.89619	3.18324	2.89976
190	1.22069	3.36862	3.38727	3.33023	3.28297	2.82579	2.95974	3.38558	3.26766	3.14296	3.13437	3.06086	3.28154	3.09557	3.18601	3.16885	2.90662	3.26338	3.11965	2.97446	3.18741	2.91193	2.76506	2.80819	3.16112	2.63688	2.59447	2.95192	2.99583	2.6407

## Sheet: Figure 5D
AUC ratio (tissue/plasma)
Cortex	Ventricles
2.05659	1.74434
1.89068	1.49358
1.43747	1.16188
1.7772	1.49377
1.40103	1.06284
1.58683	1.33813
2.00499
1.84163
1.44989
1.80643
1.37589
1.52588
2.01798
1.83322
1.3788
1.80643
1.30077
1.52772
2.18775
1.9374
1.53362
1.93568
1.39474
1.66034

## Sheet: Fig. S4B
	%ID/g
	1 hr				2 hrs				4 hrs
Blood	1.05504	2.25831	1.55973	1.42263	2.1524	1.46954	1.29639	2.29948	1.91712	0.0586038	2.42241	3.13754
Heart	3.70647	3.9526	3.15898	3.77795	6.46549	6.97488	5.6002	7.74669	1.31362	3.1534	5.68579	6.62304
Lungs	0.76471	1.30622	0.498225	1.07422	3.83763	4.13249	1.49388	1.29782	2.14458	1.94856	3.15374	3.04467
Liver	6.80279	6.57177	3.69999	7.04608	27.4949	27.0872	9.05024	11.9095	4.02304	8.01266	6.94968	11.248
Spleen	2.81721	2.49379	2.04625	2.7501	5.87482	14.7871	4.19781	6.33488	1.16431	1.46139	3.553	4.28757
Small Intestine	0.615233	5.58649	5.58649	2.33421	3.88461	4.13753	2.18205	5.8537	0.652016	4.65214	5.80913	4.13905
Large intestine	5.75304	6.3236	6.3236	6.466	9.95681	5.91268	3.71846	2.07059	13.5167	11.6605	12.0569	14.9397
Stomach	0.471399	0.807707	0.398231	1.32941	2.07955	4.66567	2.56252	3.76407	0.462564	1.27518	2.79546	4.67375
Kidney	2.21359	4.84217	4.30446	4.72424	7.37976	6.65484	6.93865	2.21709	0.978526	4.31676	7.31566	7.70821
Muscle	1.78483	2.27752	1.71085	1.68089	3.94602	4.16164	3.35376	4.94145	0.256867	3.8682	3.6549	3.81721
Bone	2.21731	5.98055	5.06478	0.36112	5.54468	3.60731	2.06698	2.17452	1.72142	1.15991	1.66811	2.90219
Brain	2.96101	3.23504	2.84356	1.49231	5.15119	4.45538	3.47073	5.62659	0.497504	3.73944	4.4981	4.82584
Fat	0.587826	0.645895	0.488791	0.35107	1.79858	0.368328	0.642987		0.475774		2.60481	2.79824

## Sheet: Fig. S4 C-E
	%ID/g
Time (min)	Plasma								Liver								Kidneys								Bladder								Intestines								Muscle								Bone
2	10.5105	9.49168	8.58931	6.41879	8.1867	8.16769	4.89511	10.8429	7.41139	7.32567	9.65872	12.3985	10.3946	18.4345		17.5921	2.80292	3.45341	9.06875	11.2652	9.40893	10.2348	9.97476	11.7082	2.47339	0.173437	1.08159	0.248724	0.513708	2.00313	1.30517	1.18991	2.26769	3.41868	3.54183	3.71988	3.3117	6.25265	2.53334	6.67263	0.459244	0.58183	0.027439	1.7024	0.846316	0.839682	0.349247	0.52266	1.531
3	4.45113	4.20776	4.40619	3.25804	4.6003	5.87798	4.31004	6.38511	11.867	11.9904	12.0796	14.5147	15.4596	18.2381		18.143	4.23684	4.85788	7.60983	8.84641	7.44947	8.84009	8.74746	12.1404	0.730776	0.326595	0.828153	0.421399	0.738931	1.37581	1.2811	1.3575	2.76892	3.78174	2.91734	4.18088	4.06883	6.141	2.86236	6.91398	1.05738	0.492645	0.101797	1.13566	1.1886	1.18746	0.370873	1.68517	1.28545
4	3.17635	3.19056	3.14227	3.34431	3.69089	5.07693	3.30676	5.91709	14.2574	11.9488	14.8113	14.4072	14.89	18.9633		17.1881	4.48008	5.28107	7.52895	9.26029	8.03633	8.8674	7.91746	10.6509	1.10966	0.325828	0.439864	0.381896	0.73094	1.18667	1.46768	1.31923	3.08365	3.09409	4.04742	3.97626	4.20238	6.26129	2.9016	6.70975	0.944119	0.562483	0.232412	1.05215	1.10451	1.55449	0.554651	0.975607	1.13804
5	3.13706	2.16426	2.83818	2.75152	3.02628	5.21464	3.19355	4.40498	15.1761	11.0125	13.6028	13.592	14.7191	17.5869		17.1833	3.95594	4.78385	6.89178	8.33994	7.24296	7.14361	7.60907	10.9643	1.07426	0.319703	1.67776	0.496364	0.729765	1.91142	1.9587	1.22479	2.87523	3.78591	2.87533	3.51417	4.64485	6.495	2.75775	6.57289	1.2051	0.470985	0.196718	0.580063	1.04295	1.68233	0.563911	0.931013	0.720771
10	2.3525	2.24482	2.74533	3.02272	2.81201	5.08317	2.41641	4.7559	15.0299	11.3029	11.3317	13.3904	13.5229	17.05		15.1251	4.11664	4.88961	5.62853	7.23977	7.01025	7.35187	6.73528	9.90228	1.22992	0.391302	0.807276	0.606218	0.984858	1.39065	1.81764	1.39911	2.68682	3.35539	2.93636	4.4196	4.29081	6.50791	2.48348	5.90435	0.982663	0.727402	0.477797	1.81951	1.36669	1.65951	0.857951	1.10804	0.71573
15	1.73701	1.76834	3.17264	2.5216	3.05048	3.93969	2.4452	3.87591	15.3627	11.334	11.0495	11.8361	11.3925	15.8977		14.5793	3.89025	4.74583	4.73024	6.22823	6.42675	6.91183	6.03765	8.75526	0.950838	0.360504	1.70822	1.07943	2.08134	1.68697	2.72528	2.58314	2.94471	3.26415	3.18192	3.87838	4.37867	6.4429	2.51669	5.62973	1.23559	0.639658	0.410903	1.70799	1.79184	1.73559	1.07982	1.40427	0.78817
20	2.06792	2.01828	2.59219	2.73929	2.50524	3.48385	2.43951	3.87304	14.53	11.0393	9.86567	10.6275	10.6694	15.6031		13.503	3.51756	4.13387	4.30621	5.68405	6.0648	6.65683	6.03347	7.56684	1.39917	0.408714	1.15744	1.28931	3.41871	2.47796	3.34551	4.23714	2.6063	2.96247	2.71578	3.6632	3.86609	5.58487	2.74588	4.73808	1.25077	0.751069	1.18591	1.91993	2.59027	1.94574	1.16075	1.44599	0.806517
30	1.69184	1.48834	2.30518	2.35074	2.44236	3.08365	2.0794	3.56129	14.7111	10.685	9.07065	9.4316	9.56756	14.2695		13.8477	3.24491	3.75767	3.86989	5.14195	5.60332	6.27905	5.63009	6.42224	1.32717	0.331718	2.05637	1.91861	5.69123	4.11299	4.63688	7.0718	2.76051	2.77425	2.46437	3.76407	3.53883	6.28918	2.77775	4.54934	1.33373	0.83998	0.860396	2.39124	2.53996	2.30532	1.36953	1.95536	0.900537
40	1.54402	1.5299	2.46323	2.18729	2.07647	3.00455	2.17787	3.49888	14.3131	10.6258	8.3406	8.82601	8.69275	13.6771		12.8368	3.04607	3.80261	3.91554	4.79631	5.05934	5.79497	5.71649	6.58365	1.5418	0.379874	4.90637	2.66874	9.33135	6.13819	7.42847	8.94531	2.3396	2.94208	2.19796	3.36887	3.25496	5.71226	2.85147	4.38342	1.25577	0.939014	1.07742	3.04983	2.75057	2.18246	1.40726	2.59692	0.977738
50	1.41399	1.28933	2.16763	1.6823	2.29849	3.28653	2.19716	3.17812	14.4467	9.96381	7.42504	8.24132	8.74468	13.1718		12.1755	2.9935	3.65713	3.364	4.6875	4.55403	5.56025	5.52412	6.17762	1.4124	0.452204	7.32251	4.21981	12.8323	10.0686	9.66779	10.9225	2.79832	3.01607	2.16694	3.59569	3.54554	5.80465	3.08493	4.41394	1.16648	1.01776	0.63713	1.69649	2.92342	2.24861	1.48741	2.58041	1.03433
60	1.55107	1.314	2.0834	1.91394	2.20042	3.27138	2.20807	3.37158	14.2953	9.58744	7.33589	7.81912	8.2315	12.8663		11.3594	2.85641	3.99787	3.42747	4.5091	4.76014	5.62824	5.74375	6.25329	1.25051	0.446591	10.566	5.04855	17.3098	14.9175	11.128	12.9137	2.84405	4.0949	2.26682	3.58005	6.28908	8.02594	3.7639	5.16566	1.39347	0.953893	0.854859	2.38297	2.88823	2.32283	1.50874	2.45055	1.10944
135	1.84776	1.7747	1.11813						5.22408	7.61821	6.97252						3.20867	4.3552	2.2425						6.02486	25.4616	42.9218						8.9162	5.522	7.00901						1.4023	2.37892	0.954528						0.960811
150	1.70646	1.54061	0.851375						5.24211	7.88946	6.77544						3.22813	4.16517	2.16582						11.0077	31.8409	40.1253						9.28456	7.8665	7.23868						1.67081	2.33854	1.20076						0.974618
165	1.57919	1.87819	0.927938						5.52279	6.77807	7.04296						3.1784	4.53341	2.00919						22.8634	35.8263	36.2756						8.97222	5.78963	7.42565						1.38465	2.09857	1.09111						1.00437
180	1.23791	1.79049	0.873459						5.50911	7.72756	7.55167						2.98353	4.46909	2.0045						39.1618	40.9661	32.749						7.78757	11.1577	7.27236						1.59822	2.14461	1.31705						1.02823
[truncated: 15 more columns]

[truncated: 4 more sheets: Fig. S5 B-D, Fig. S6 , Fig S7, Fig S8]
